# Supplementary material for: Deep-Learning-Based Polar-Body Detection for Automatic Cell Manipulation
Source: Micromachines (Basel). 2019 Feb 13;10(2):120. doi: 10.3390/mi10020120 (PMC6413239; doi:10.3390/mi10020120)
Supplement: Supplementary file 1 [file micromachines-10-00120-s001.zip]

Archive with 13 entries (10 files):
- Application of Polar body detection in cell rotation/
- Application of Polar body detection in cell rotation/.DS_Store
- __MACOSX/
- __MACOSX/Application of Polar body detection in cell rotation/
- __MACOSX/Application of Polar body detection in cell rotation/._.DS_Store
- Application of Polar body detection in cell rotation/4.avi
- __MACOSX/Application of Polar body detection in cell rotation/._4.avi
- Application of Polar body detection in cell rotation/1.avi
- __MACOSX/Application of Polar body detection in cell rotation/._1.avi
- Application of Polar body detection in cell rotation/2.avi
- __MACOSX/Application of Polar body detection in cell rotation/._2.avi
- Application of Polar body detection in cell rotation/3.avi
- __MACOSX/Application of Polar body detection in cell rotation/._3.avi
